# Supplementary material for: Novel application of multi-stimuli network inference to synovial fibroblasts of rheumatoid arthritis patients
Source: BMC Med Genomics. 2014 Jul 3;7:40. doi: 10.1186/1755-8794-7-40 (PMC4099018; doi:10.1186/1755-8794-7-40)
Supplement: Additional file 1 — Prior knowledge formatted for subsequent GRN inference. Prior knowledge obtained from Pathway Studio and formatted for NetGenerator V2.0. After manual review of the respective publications this knowledge was converted into a knowledge matrix. The knowledge is represented as follows: There is a connection (encoded by 1), there is no connection (0), there is an activation (10), there is an inhibition (-10) and no information is available (NA). These labels follow the approach of soft integration of prior knowledge. [file 1755-8794-7-40-S1.xls]

## Sheet: Blatt 1 - Tabelle 1
	OSR2	DLX2	EDN1	FGF2	GHR	GLI2	GLI3	HOXA11	LRP6	SMAD3	MSX1	CHST11	PRRX2	PTHLH	RELA	BMP4	SNAI2	SNAI1	SOX9	TGFB1	WNT9A	HMGA2	WNT5B	FGF18
OSR2	NA	NA	NA	NA	NA	NA	NA	NA	NA	NA	NA	NA	NA	NA	NA	NA	NA	NA	NA	NA	NA	NA	NA	NA
DLX2	NA	NA	NA	NA	NA	NA	NA	NA	NA	NA	NA	NA	NA	NA	NA	1	NA	NA	NA	NA	NA	NA	NA	NA
EDN1	NA	NA	NA	NA	NA	NA	NA	NA	NA	10	NA	NA	NA	-10	NA	NA	NA	NA	NA	10	NA	NA	NA	NA
FGF2	NA	NA	10	NA	NA	NA	NA	NA	NA	10	NA	NA	NA	NA	NA	NA	NA	NA	NA	10	NA	NA	NA	NA
GHR	NA	NA	NA	1	NA	NA	NA	NA	NA	NA	NA	NA	NA	NA	NA	NA	NA	NA	NA	NA	NA	NA	NA	NA
GLI2	NA	NA	NA	NA	NA	NA	NA	NA	NA	NA	NA	NA	NA	NA	NA	NA	NA	NA	NA	NA	NA	NA	NA	NA
GLI3	NA	NA	NA	NA	NA	NA	NA	NA	NA	NA	NA	NA	NA	NA	NA	1	NA	NA	NA	NA	NA	NA	NA	NA
HOXA11	NA	NA	NA	NA	NA	NA	NA	NA	NA	NA	NA	NA	NA	NA	NA	NA	NA	NA	NA	NA	NA	NA	NA	NA
LRP6	NA	NA	NA	NA	NA	NA	NA	NA	NA	NA	NA	NA	NA	NA	NA	NA	NA	NA	NA	NA	NA	NA	NA	NA
SMAD3	NA	NA	NA	1	NA	NA	NA	NA	NA	NA	NA	NA	NA	NA	NA	NA	NA	NA	NA	10	NA	NA	NA	NA
MSX1	NA	NA	NA	NA	NA	NA	NA	NA	NA	NA	NA	NA	NA	NA	NA	10	NA	NA	NA	1	NA	NA	NA	NA
CHST11	NA	NA	NA	NA	NA	NA	NA	NA	NA	NA	NA	NA	NA	NA	NA	NA	NA	NA	NA	10	NA	NA	NA	NA
PRRX2	NA	NA	1	NA	NA	NA	NA	NA	NA	NA	NA	NA	NA	NA	NA	NA	NA	NA	NA	NA	NA	NA	NA	NA
PTHLH	NA	NA	10	-10	NA	NA	1	NA	NA	1	NA	NA	NA	NA	NA	NA	NA	NA	1	10	NA	NA	NA	NA
RELA	NA	NA	10	NA	NA	NA	NA	NA	NA	NA	NA	NA	NA	NA	NA	NA	NA	NA	NA	NA	NA	NA	NA	NA
BMP4	NA	NA	NA	-10	NA	NA	NA	NA	NA	NA	NA	10	10	-10	-10	NA	NA	NA	NA	10	NA	NA	NA	NA
SNAI2	NA	NA	NA	NA	NA	NA	NA	NA	NA	1	NA	NA	NA	NA	1	NA	NA	1	NA	10	NA	10	NA	NA
SNAI1	NA	NA	10	NA	NA	NA	NA	NA	NA	10	NA	NA	NA	NA	1	NA	NA	NA	NA	10	NA	10	NA	NA
SOX9	NA	NA	NA	10	NA	NA	NA	NA	NA	1	NA	NA	NA	NA	NA	10	NA	NA	NA	10	-10	NA	NA	NA
TGFB1	NA	NA	NA	10	NA	NA	NA	NA	NA	1	NA	NA	NA	NA	-10	10	NA	NA	NA	NA	NA	NA	NA	NA
WNT9A	NA	NA	NA	NA	NA	NA	NA	NA	NA	NA	NA	NA	NA	NA	NA	NA	NA	NA	NA	1	NA	NA	NA	NA
HMGA2	NA	NA	NA	NA	NA	NA	NA	NA	NA	1	NA	NA	NA	NA	NA	NA	NA	NA	NA	10	NA	NA	NA	NA
WNT5B	NA	NA	NA	NA	NA	NA	NA	NA	NA	NA	NA	NA	NA	NA	NA	NA	NA	NA	NA	NA	NA	NA	NA	NA
FGF18	NA	NA	NA	NA	NA	NA	NA	NA	NA	NA	NA	NA	NA	NA	NA	10	NA	NA	NA	NA	NA	NA	NA	NA
