# Supplementary material for: Novel application of multi-stimuli network inference to synovial fibroblasts of rheumatoid arthritis patients
Source: BMC Med Genomics. 2014 Jul 3;7:40. doi: 10.1186/1755-8794-7-40 (PMC4099018; doi:10.1186/1755-8794-7-40)
Supplement: Additional file 3 — Prior Knowledge for subsequent GRN inference. The Excel file contains the output of Pathway Studio for all 24 genes which are components of the subsequent network inference process. [file 1755-8794-7-40-S3.xls]

## Sheet: Blatt 1 - Tabelle 1
Relation	Type	Effect	Sentence	MedLine Reference	TextRef
SMAD3 ---> TGFB1	PromoterBinding	unknown	The distal promoter of the human TGF-beta1 gene contains a Smad 3 element (CAGGACA), which is homologous to the Smad 3 binding element motif (CAGA)., Along with this, hepatitis C virus core, rather than nonstructural protein 3, exhibits a significant inhibitory effect on the binding of Smad3/Sp1 complex to the proximal p21 promoter in response to TGF-beta., Taken together, these results demonstra…	12761881:5, 15334054:7, 19797115:1249, 18334541:1175, 15260977:1117, 19265200:1335, 16319104:1131, 15133024:1235, 20427544:1236, 18818691:1136 <more data available...>	info:pmid/12761881#abs:6, info:pmid/15334054#abs:8, info:pmid/19797115#body:250, info:pmid/18334541#body:176, info:pmid/15260977#body:118, info:pmid/19265200#body:336, info:pmid/16319104#body:132, info:pmid/15133024#body:236, info:pmid/20427544#body:237, info:pmid/18818691#body:137 <more data available...>
SMAD3 ---> PTHLH	PromoterBinding	unknown	Smad3 and Ets1 can simultaneously bind to the PTHrP promoter in vitro., Other studies have shown that stimulation of PTH-rP by TGF-ß is regulated through mRNA stabilization (37) or is controlled by a novel Smad3/Ets1 synergism on the P3 promoter of the PTH-rP (70)., In relation to this question, the induction of parathyroid hormone-related peptide by TGF-ß in MDA-MB-231 breast cancer cells has be…	11590145:1272, 11590151:1272, 12145287:1328, 11959813:1205	info:pmid/11590145#body:273, info:pmid/11590151#body:273, info:pmid/12145287#body:329, info:pmid/11959813#body:206
SMAD3 --+> SNAI1	PromoterBinding	positive	Our results demonstrate that TGFß1 induces the differentiation of primary vascular smooth muscle cells cells by Smad2/3-dependent up-regulation of the transcription factor snail1 and subsequently of N-cadherin, leading to inhibition of vascular smooth muscle cells migration by RhoA-dependent modulation of the actin cytoskeleton., HMGA2 and Smad3/Smad4 cooperate to activate the Snail1 promoter., T…	21375457:8, 18832382:1167, 19153598:1149	info:pmid/21375457#abs:9, info:pmid/18832382#body:168, info:pmid/19153598#body:150
SMAD3 ---> HMGA2	PromoterBinding		HMGA2 and Smads Form a Complex—The enhancement of Smad3 binding to the Snail1 promoter by HMGA2 and the relative proximity of the binding sites on the promoter DNA suggested a possible interaction between HMGA2 and Smads.	1939-10-22 01:22:39	info:pmid/18832382#body:240
SMAD3 --+> EDN1	PromoterBinding	positive	Overexpression of the Smad3 isoform strongly potentiates transforming growth factor-beta- induced endothelin-1 promoter activity in a phosphorylation-dependent manner., Smad3 and Smad4 overexpression potentiates TGF-ß-dependent ET-1 transcription., Taken together, these results suggest that both ALK5/Smad3 and ALK1/Smad1 activation are able to potentiate ET-1 promoter, although ALK5/Smad3 signali…	15838328:5, 12764024:1123, 16740983:1102, 16809784:1167, 20497976:1273, 17376964:1205	info:pmid/15838328#abs:6, info:pmid/12764024#body:124, info:pmid/16740983#body:103, info:pmid/16809784#body:168, info:pmid/20497976#body:274, info:pmid/17376964#body:206
RELA ---| TGFB1	PromoterBinding	negative	We reasoned that Smad7 may play a role in the NF-?B/RelA-dependent suppression of TGF-ß/SMAD signaling by TNF-a., Given that the p65 NF-?B is able to regulate the expression of Smad7 (29) and TGFß1 (30, 31), we investigated its role in regulating TGFßRII gene expression., Second, using chromatin immunoprecipitation assays, p65 NF-?B and c-Jun AP-1 were bound to distinct sites in the TGF-ß1 promot…	10652273:1095, 17763417:1422, 16365456:1338, 10903323:1051, 12672795:1141, 14500687:1059, 18163503:1283	info:pmid/10652273#body:96, info:pmid/17763417#body:423, info:pmid/16365456#body:339, info:pmid/10903323#body:52, info:pmid/12672795#body:142, info:pmid/14500687#body:60, info:pmid/18163503#body:284
HMGA2 --+> SNAI1	PromoterBinding	positive	We demonstrate that HMGA2 directly binds to the SNAIL1 promoter and acts as a transcriptional regulator of SNAIL1 expression.	1939-10-22 01:02:07	info:pmid/18832382#abs:8
SMAD3 ---> SNAI2	PromoterBinding	unknown	Smad3 also mediates TGF-ß-induced expression of Snail2 in MDCK cells, whereby Smad3 forms a complex with myocardin-related transcription factors and binds to the Snail2 promoter to activate transcription 77.	1940-06-01 02:57:11	info:pmid/19153598#body:152
SMAD3 ---> SOX9	DirectRegulation	unknown	Recombinant Sox9 associated with phosphorylated Smad3/4 and recognized the enhancer region of type II collagen gene., Interestingly, the association between Sox9 and CBP/p300 was increased by Smad3 overexpression and was suppressed by si-Smad3., The transforming growth factor-ß-regulated Smad3/4 complex activates Sry-type HMG box9-dependent transcription on chromatin by associating with Sox9 itse…	19041414:6, 15623506:6, 21173804:6, 16109717:1240, 21324108:1268, 20501701:1323, 17124008:1403, 20039424:1377	info:pmid/19041414#abs:7, info:pmid/15623506#abs:7, info:pmid/21173804#abs:7, info:pmid/16109717#body:241, info:pmid/21324108#body:269, info:pmid/20501701#body:324, info:pmid/17124008#body:404, info:pmid/20039424#body:378
TGFB1 --+> SMAD3	Expression	positive	EM-A and EM703 inhibited the augmentation of Smad3 mRNA induced by TGF-beta., The results showed that TGFbeta inhibited rTERT transcription while stimulating Smad3 expression., TGF-beta1 (5 ng/mL) enhanced p-Smad2/3 protein expression in a time-dependent manner., Exogenous TGF-beta1 induced temporally dependent alterations in Smad2 and Smad3 gene expression., Furthermore, we found that mutant p53…	18600500:3, 16205635:5, 18274641:5, 19374154:6, 17875924:7, 17546043:4, 19151339:7, 11325521:3, 20943464:8, 14980084:5 <more data available...>	info:pmid/18600500#abs:4, info:pmid/16205635#abs:6, info:pmid/18274641#abs:6, info:pmid/19374154#abs:7, info:pmid/17875924#abs:8, info:pmid/17546043#abs:5, info:pmid/19151339#abs:8, info:pmid/11325521#abs:4, info:pmid/20943464#abs:9, info:pmid/14980084#abs:6 <more data available...>
EDN1 --+> FGF2	Expression	positive	Pro-hypertrophic agents (Ang II, endothelin-1, and isoproterenol) up-regulated cardiac non-myocyte-associated Hi-FGF-2., ET-1 resulted in an increase in bFGF transcripts at 8 - 24 h; bFGF levels were significantly higher in vascular smooth muscle cells treated with ET-1 than in those not treated., Multiple agents including Ang-II, ET-1, and FGF-2 itself stimulate FGF-2 gene expression [8,13]., An…	20696821:3, 12133549:3, 15276471:1055, 9439636:100, 17942638:1203, 11012888:1266, 11115346:1167	info:pmid/20696821#abs:4, info:pmid/12133549#abs:4, info:pmid/15276471#body:56, info:pmid/9439636#title:1, info:pmid/17942638#body:204, info:pmid/11012888#body:267, info:pmid/11115346#body:168
FGF2 --+> TGFB1	Expression	positive	In contrast, FGF-2 inhibited the expression of TGF-beta1., However, MS-430 had no effects on basal or bFGF-stimulated TGFbeta mRNA expression in the cells., After 4 h microgravity, basic fibroblast growth factor decreased TGF-beta(1), eNOS, and ET-1 gene expression., Furthermore, FGF-2 and FGF-9 increased expression of other osteogenic factors BMP-2 and TGFbeta-1., The level of transforming growt…	12032227:8, 9217287:6, 18253936:11, 15780951:6, 10460494:6, 17381064:4, 19368826:8, 21109744:7, 11767002:4, 2173937:2 <more data available...>	info:pmid/12032227#abs:9, info:pmid/9217287#abs:7, info:pmid/18253936#abs:12, info:pmid/15780951#abs:7, info:pmid/10460494#abs:7, info:pmid/17381064#abs:5, info:pmid/19368826#abs:9, info:pmid/21109744#abs:8, info:pmid/11767002#abs:5, info:pmid/2173937#abs:3 <more data available...>
TGFB1 --+> FGF2	Expression	positive	In vitro, TGF-beta stimulated stromal FGF-2 expression and release., TGF-beta increased FGF-2 messenger RNA expression within 2 h and this was sustained for 24 h., TGF beta-enhanced expression of bFGF mRNA occurred as early as 12-24 h after TGF beta exposure., Treatment of MC3T3-E1 cells with TGF beta (10 ng/ml) also induced the 7-kilobases transcript of bFGF mRNA., We found that TGF-beta1 promot…	17637743:6, 11874241:6, 1700283:8, 8132679:4, 17088559:2, 8602397:2, 7498665:8, 19368826:8, 11451924:6, 3114269:4 <more data available...>	info:pmid/17637743#abs:7, info:pmid/11874241#abs:7, info:pmid/1700283#abs:9, info:pmid/8132679#abs:5, info:pmid/17088559#abs:3, info:pmid/8602397#abs:3, info:pmid/7498665#abs:9, info:pmid/19368826#abs:9, info:pmid/11451924#abs:7, info:pmid/3114269#abs:5 <more data available...>
TGFB1 --+> EDN1	Expression	positive	Transforming growth factor-beta acts in these cells to increase the levels of preproET-1 mRNA., Transforming growth factor beta1 stimulates cholangiocyte endothelin 1 expression and production., TGF-beta1 downregulated ET-1-stimulated ppET-1 and ECE-1 transcripts but only in L2 cells., We have explored the mechanism by which TGF-beta upregulates ET-1 expression in endothelial cells., Additionally…	1732042:3, 16083721:12, 10749759:7, 12764024:3, 12808033:5, 18849010:11, 8982748:4, 15838328:2, 8587454:4, 9790900:2 <more data available...>	info:pmid/1732042#abs:4, info:pmid/16083721#abs:13, info:pmid/10749759#abs:8, info:pmid/12764024#abs:4, info:pmid/12808033#abs:6, info:pmid/18849010#abs:12, info:pmid/8982748#abs:5, info:pmid/15838328#abs:3, info:pmid/8587454#abs:5, info:pmid/9790900#abs:3 <more data available...>
TGFB1 --+> SNAI1	Expression	positive	The TGFß1-induced increase of N-cadherin was sensitive against pharmacological inhibition of the ALK5 TGFß receptor and was accompanied by TGFß1-induced expression of the transcription factor snail1., TGFbeta1 treatment increased the expression and nuclear accumulation of SNAI1 and SNAI2, in concert with induction of epithelial-mesenchymal transition in alveolar epithelial type II cells., TGFß or…	21375457:5, 19850962:5, 19578024:1048, 18832382:1180, 18160707:1244, 21283768:1220, 20393144:1154, 19124656:1059, 19406982:1141, 19541809:1207 <more data available...>	info:pmid/21375457#abs:6, info:pmid/19850962#abs:6, info:pmid/19578024#body:49, info:pmid/18832382#body:181, info:pmid/18160707#body:245, info:pmid/21283768#body:221, info:pmid/20393144#body:155, info:pmid/19124656#body:60, info:pmid/19406982#body:142, info:pmid/19541809#body:208 <more data available...>
BMP4 ---> GLI3	Expression	unknown	Expression of Bmp4 in several mutations that affect Gli3 expression and processing.	1933-02-05 16:37:34	info:pmid/15305295#body:355
TGFB1 --+> PTHLH	Expression	positive	Treatment with TGF-beta1 also stimulated the expression of PTHrP mRNA., Furthermore, Runx2 directly regulates the TGFbeta-induced PTHrP levels., The PTHrP expression and secretion into culture medium were enhanced by supplemental TGF-beta and PMA., TGF beta 1 was found to stabilize PTHrP mRNA as assessed by actinomycin C1 experiments., In turn, TGF beta stimulates PTHrP expression and, thereby, a…	10330406:5, 18829534:4, 11378553:3, 8472867:3, 11590145:2, 9255034:6, 15291755:7, 8982748:4, 14968437:8, 8377475:7 <more data available...>	info:pmid/10330406#abs:6, info:pmid/18829534#abs:5, info:pmid/11378553#abs:4, info:pmid/8472867#abs:4, info:pmid/11590145#abs:3, info:pmid/9255034#abs:7, info:pmid/15291755#abs:8, info:pmid/8982748#abs:5, info:pmid/14968437#abs:9, info:pmid/8377475#abs:8 <more data available...>
TGFB1 ---> MSX1	Expression	unknown	Furthermore, TGF-beta signaling controls Msx1 expression to regulate mandibular osteogenesis as Msx1 expression is significantly reduced in Tgfbr2(fl/fl);Wnt1-Cre mutants., We also demonstrate that transforming growth factor beta inhibits Msx-1 mRNA expression in palate mesenchymal cells, with retinoic acid and transforming growth factor beta acting synergistically when added simultaneously to th…	17204263:6, 9870533:4, 16680722:1377	info:pmid/17204263#abs:7, info:pmid/9870533#abs:5, info:pmid/16680722#body:378
TGFB1 --+> SNAI2	Expression	positive	These data indicate that TGF-ß, but not EGF, induces sustained upregulation of SNAI1 and SNAI2 in HCECs., TGFbeta1 treatment increased the expression and nuclear accumulation of SNAI1 and SNAI2, in concert with induction of epithelial-mesenchymal transition in alveolar epithelial type II cells., PDEF and TGFß regulate transactivation of the Snail2 promoter., transforming growth factor-ß1 also ind…	21169525:10, 19850962:5, 17483333:1254, 19406982:1141, 19153598:1151, 17525203:1268, 17525204:1268, 21132790:1221	info:pmid/21169525#abs:11, info:pmid/19850962#abs:6, info:pmid/17483333#body:255, info:pmid/19406982#body:142, info:pmid/19153598#body:152, info:pmid/17525203#body:269, info:pmid/17525204#body:269, info:pmid/21132790#body:222
TGFB1 --+> SOX9	Expression	positive	Moreover, exogenous TGF-beta can induce Sox9 expression in the mandibular arch., In contrast, TGF-beta-stimulated COL2A1, aggrecan, and SOX-9 mRNA levels were abrogated by IL-1beta., In addition, up-regulation of Fibronectin and suppression of Sox9 expression by TGF-beta1 was also found to be mediated by CTGF., Transforming growth factor-beta treatment increased MAPK activity and Sox-9, aggrecan,…	18684439:6, 17604656:13, 17111364:7, 15564911:11, 20157375:7, 20590658:6, 19096623:9, 18496879:5, 16575901:3, 17525254:5 <more data available...>	info:pmid/18684439#abs:7, info:pmid/17604656#abs:14, info:pmid/17111364#abs:8, info:pmid/15564911#abs:12, info:pmid/20157375#abs:8, info:pmid/20590658#abs:7, info:pmid/19096623#abs:10, info:pmid/18496879#abs:6, info:pmid/16575901#abs:4, info:pmid/17525254#abs:6 <more data available...>
PTHLH ---| BMP4	Expression	negative	Moreover, actinomycin D attenuated the inhibition of BMP-4 mRNA expression by PTHrP (1-141)., Expression of bone morphogenetic protein-2 and 4--7 was detected within the growth plate, and PTHrP inhibited the expression of bone morphogenetic protein-4 and 6., Therefore, PTHrP regulates ductal outgrowth from the mammary bud, at least in part, by facilitating autocrine/paracrine BMP4 signaling withi…	10903428:5, 11517192:6, 19795511:1166	info:pmid/10903428#abs:6, info:pmid/11517192#abs:7, info:pmid/19795511#body:167
PTHLH ---| EDN1	Expression	negative	Northern blot analysis revealed that parathyroid hormone-related protein (1-34) inhibited both basal and thrombin-induced endothelin-1 gene expression., Parathyroid hormone-related protein inhibits endothelin-1 production.	8698438:5, 9893116:1333	info:pmid/8698438#abs:6, info:pmid/9893116#body:334
EDN1 --+> PTHLH	Expression	positive	In addition IL-1 beta, TNF alpha, ET-1, TGF beta 1, and serum stimulate PTH-related protein production by these cells., Our results, together with previous findings, suggest that the vasoactive hormones angiotensin II and endothelin-1 could participate in the PTHrP production in the renal cortex of bovine serum albumin-overloaded rats., Endothelin-1 appears to act as an autocrine inducer of parat…	8325942:10, 9893116:10, 11703591:1209, 8698438:1024, 9336394:1025	info:pmid/8325942#abs:11, info:pmid/9893116#abs:11, info:pmid/11703591#body:210, info:pmid/8698438#body:25, info:pmid/9336394#body:26
TGFB1 --+> HMGA2	Expression	positive	Thus, TGF-ß induces growth arrest despite ectopic HMGA2 expression. [Figure 2] View larger version (43K): [in this window] [in a new window] ., TGF-ß induced expression of HMGA2, Snail, Slug, and Twist, which was not opposed by enforced expression of miR-192 (Figure 9, C through F)., TGF-ß induces a drastic increase in HMGA2 expression through a Smad3/Smad4-dependent mechanism, and ectopic HMGA2 …	16831886:1089, 20056746:1151, 19153598:1238	info:pmid/16831886#body:90, info:pmid/20056746#body:152, info:pmid/19153598#body:239
MSX1 --+> BMP4	Expression	positive	Expansion of odontogenic field in Osr2-deficient mice required Msx1, a feedback activator of Bmp4 expression., These data identify a signaling pathway essential for digit regeneration, in which Msx1 functions to regulate BMP4 production., We also found that Msx1 by itself represses transcription from this proximal Bmp4 promoter, and that, in combination with Pax9, it acts as a potentiator of Pax9…	19251632:4, 12944425:5, 21297014:3, 11023873:1, 8898217:4, 12163415:3, 19653318:1326, 16028273:1315, 19429910:1206, 10340755:1166 <more data available...>	info:pmid/19251632#abs:5, info:pmid/12944425#abs:6, info:pmid/21297014#abs:4, info:pmid/11023873#abs:2, info:pmid/8898217#abs:5, info:pmid/12163415#abs:4, info:pmid/19653318#body:327, info:pmid/16028273#body:316, info:pmid/19429910#body:207, info:pmid/10340755#body:167 <more data available...>
BMP4 --+> MSX1	Expression	positive	There is, however, no evidence that Bmp4 is the endogenous inducer of Msx-1 expression., BMP4 induced the expression of both Msx1 and Msx2 genes in sutural tissue, while FGF4 induced only Msx1., Expression of the Msx-1 and Msx-2 homeobox genes have been shown to be coordinately regulated with the Bmp-2 and Bmp-4 ligands in a variety of developing tissues., BMP4 induced cell death within the prose…	9707326:3, 9477322:13, 8787747:0, 16458882:11, 8817454:4, 10391928:4, 12900460:3, 9053315:4, 9187146:5, 9216997:3 <more data available...>	info:pmid/9707326#abs:4, info:pmid/9477322#abs:14, info:pmid/8787747#abs:1, info:pmid/16458882#abs:12, info:pmid/8817454#abs:5, info:pmid/10391928#abs:5, info:pmid/12900460#abs:4, info:pmid/9053315#abs:5, info:pmid/9187146#abs:6, info:pmid/9216997#abs:4 <more data available...>
BMP4 --+> TGFB1	Expression	positive	Both osteogenin and recombinant human BMP-2B at higher concentrations (0.1-30 ng/ml) stimulated mRNA expression for an additional regulatory molecule, type beta 1 transforming growth factor (TGF-beta 1) in human monocytes., Our results also suggest that bone morphogenetic protein-4 is likely to have a context dependent effect during the EMT of human bronchial epithelial cells, being able to induc…	1334547:5, 20051102:11, 17951031:5, 14749725:1131, 20573231:100, 19522009:1556, 12631064:1317	info:pmid/1334547#abs:6, info:pmid/20051102#abs:12, info:pmid/17951031#abs:6, info:pmid/14749725#body:132, info:pmid/20573231#title:1, info:pmid/19522009#body:557, info:pmid/12631064#body:318
TGFB1 ---> BMP4	Expression	unknown	In addition, platelet-derived growth factor, angiotensin II and transforming growth factor -beta1 promoted coordinated regulation of gremlin and bone morphogenetic protein -4 expression in opposite directions according to the confluence status of vascular smooth muscle cell culture., The shear stress-dependent expression of VCAM-1, ICAM-1, and BMP-4, but not TGF-beta1, was significantly reduced b…	19142012:5, 19023092:6, 15466481:1219, 16705189:1213, 20015945:1322, 16950789:1278, 14730606:1373	info:pmid/19142012#abs:6, info:pmid/19023092#abs:7, info:pmid/15466481#body:220, info:pmid/16705189#body:214, info:pmid/20015945#body:323, info:pmid/16950789#body:279, info:pmid/14730606#body:374
FGF2 --+> SOX9	Expression	positive	The expression of SOX9, a transcription activator of collagen type II, was also upregulated by Notch activation or FGF2 treatment., The increase in Sox9 levels induced by FGF2 was inhibited by a specific mitogen-activated protein kinase kinase /mitogen-activated protein kinase/ERK kinase (MEK) inhibitor U0126 in primary chondrocytes., This closely resembled the response of nonelectroporated neura…	17241776:3, 10655493:4, 12112473:6, 19890880:1286, 14871928:1281, 17050539:1066, 17420225:1311, 14617631:1086, 18296708:1280	info:pmid/17241776#abs:4, info:pmid/10655493#abs:5, info:pmid/12112473#abs:7, info:pmid/19890880#body:287, info:pmid/14871928#body:282, info:pmid/17050539#body:67, info:pmid/17420225#body:312, info:pmid/14617631#body:87, info:pmid/18296708#body:281
SOX9 ---> PTHLH	Expression	unknown	Moreover, Sox5/6/9 bound to the promoter region of the PTHrP gene and up-regulated PTHrP gene promoter activity.	1941-07-26 15:38:07	info:pmid/19759178#abs:8
FGF2 ---> SMAD3	Expression	unknown	FGF-2 incubation resulted in a significant increase in nuclear Phosphorylated Smad2/3 staining at the wound edge., Smad7 had an inhibitory effect an Smad 3 phosphorylation induced by activin A and bFGF (Fig. 7C[Go])., These data support the idea that molecules such as Fgf2 that signal by means of Erk1/2 could be responsible for the inhibition of Smad2/3 protein expression seen in response to Erk1…	21224050:5, 15749808:1186, 16342118:1297	info:pmid/21224050#abs:6, info:pmid/15749808#body:187, info:pmid/16342118#body:298
SMAD3 --+> FGF2	Expression	positive	In summary, these data show that TGF-beta signaling in reactive stroma is angiogenic and tumor promoting and that this effect is mediated in part through a TbetaRII/Smad3-dependent upregulation of FGF-2 expression and release., This, however, is consistent with our gene array data, which shows that TGF-ß/Smad3 induces several other potential progenitor cell chemoattractants, including vascular en…	17637743:9, 19406748:1227	info:pmid/17637743#abs:10, info:pmid/19406748#body:228
BMP4 --+> SOX9	Expression	positive	BMP4 signaling induces expression of SOX9, an intestinal crypt transcription factor, which is highly expressed in Barrett's epithelium., Both exogenous Bmp4 and Noggin rescue cartilage phenotype in Shh(-/-) tracheal culture, while promoting excessive cartilage development in wild-type trachea through induction of Sox9 expression., Addition of BMP4 to outflow tract precursor cells of young (E4.5) …	20138038:7, 20034104:3, 17326134:2, 10767084:1248, 11984875:1310, 14612568:1037, 16818722:1070	info:pmid/20138038#abs:8, info:pmid/20034104#abs:4, info:pmid/17326134#abs:3, info:pmid/10767084#body:249, info:pmid/11984875#body:311, info:pmid/14612568#body:38, info:pmid/16818722#body:71
TGFB1 --+> CHST11	Expression	positive	Importantly, the TGFß1-mediated increase in 4-sulfated chondroitin sulfate and C4ST1 was blocked by C4ST1 siRNA., TGF-ß1 increased the mRNA of chondroitin-4-O-sulfotransferase 1 (C4ST1) 2-fold and the cytokine combination by 3.3-fold (Figure 7).	18768934:1151, 16118286:1183	info:pmid/18768934#body:152, info:pmid/16118286#body:184
SNAI1 ---> SNAI2	Expression	unknown	These results demonstrate that Snail1 regulates specifically the expression of Snail2, ZEB1, and ZEB2 but not that of Twist., These data are in agreement with our previous finding that Snail1 induces Snail2 transcription during neural crest development in Xenopus embryos (Aybar et al, 2003). [Figure 4]., The designed short hairpin RNAs against SNAI1 specifically interferes with mouse and human SN…	18832382:1285, 17093497:1150, 18089802:1267	info:pmid/18832382#body:286, info:pmid/17093497#body:151, info:pmid/18089802#body:268
FGF2 ---| BMP4	Expression	negative	These data strongly suggest that bFGF and FGF7 promote biliary epithelial cell differentiation cooperatively with BMP4 and extracellular matrixes in vivo., Transforming growth factor beta1 increased, whereas fibroblast growth factor-2, platelet-derived growth factor BB, and insulin-like growth factor I decreased BMP-4 mRNA in Ob cells., Treatment with recombinant human bFGF for 2 days decreased c…	18393311:7, 10623888:6, 12720048:6, 18386821:1346, 20033915:1563, 12242715:1378, 16166253:1341, 17038665:1318, 18339769:1261	info:pmid/18393311#abs:8, info:pmid/10623888#abs:7, info:pmid/12720048#abs:7, info:pmid/18386821#body:347, info:pmid/20033915#body:564, info:pmid/12242715#body:379, info:pmid/16166253#body:342, info:pmid/17038665#body:319, info:pmid/18339769#body:262
WNT9A ---| SOX9	Expression	negative	Wnt8c and Wnt9a strongly inhibited mRNA levels of Sox9 and type II collagen (col2a1)., Ectopic expression of wnt-14 induced joint formation and suppressed the expression of cartilage marker genes, such as sox-9 and type II collagen (Guo et al., 2004; Hartmann and Tabin, 2001)., In addition, we found that ectopic expression of ?Nß-catenin or Wnt14 leads to loss of Sox9 expression and the cell morp…	16575901:2, 15977182:1159, 15371327:1189	info:pmid/16575901#abs:3, info:pmid/15977182#body:160, info:pmid/15371327#body:190
EDN1 --+> RELA	Expression	positive	Effects of Angiotensin II or Endothelin-1 on nNOS Expression and NF-?B Activity in Cultured Rat Aortic vascular smooth muscle cells Treatment with either angiotensin II (100 nmol/L, 1 day) or endothelin-1 (100 nmol/L, 1 day) significantly enhanced nuclear translocation of NF-?B p65 (supplemental Figure IVA) and nNOS protein expression (supplemental Figure IVB) in cultured rat aortic vascular smoo…	1936-06-23 20:21:50	info:pmid/17082483#body:131
FGF2 ---> GHR	Expression		Previously, we demonstrated that growth hormone receptor gene expression in cultured satellite cells is modulated by GH as well as by basic fibroblast growth factor (Hodik et al. 1997 ).	1924-05-30 19:22:20	info:pmid/10736342#body:221
BMP4 ---> DLX2	Expression	unknown	We show that the epithelial expression of Dlx2 is regulated by planar signalling by BMP4, which is coexpressed in distal oral epithelium., Ectopic expression of a Bmp4 transgene driven by the mouse Msx1promoter in the dental mesenchyme restored the expression of Lef-1 and Dlx2 but neither Fgf3 nor syndecan-1 in the Msx1 mutant molar tooth germ., In the distal region, BMP4 activates Msx1 S transcr…	10603340:5, 11091071:2, 16157866:1219, 17146045:1153	info:pmid/10603340#abs:6, info:pmid/11091071#abs:3, info:pmid/16157866#body:220, info:pmid/17146045#body:154
EDN1 --+> SNAI1	Expression	positive	IL-6, IL-11, the CCN (CYR61, CTGF, NOV) family members cysteine-rich protein 61 and connective tissue growth factor, inhibin beta-A, serum/glucocorticoid regulated kinase, receptor activator of nuclear factor kappaB ligand, snail homolog 1, tissue inhibitor of metalloproteinase 3, and TG-interacting factor transcripts were increased by ET-1.	1936-06-13 21:56:03	info:pmid/17068196#abs:4
RELA ---| BMP4	Expression	negative	In this regard, p65 RelA, which can be activated by Akt (Madrid et al., 2000[Go], 2001[Go]), is a transcriptional repressor of Bmp4 gene expression in vivo (Zhu et al., 2007[Go]), whereas Bmp4 transcription is activated by forkhead and NKX2 transcription factors (Zhu et al., 2004[Go]; Begum et al., 2005[Go]), which are inactivated by Akt (Burgering and Kops, 2002[Go]; Naito et al., 2003[Go]).	1938-02-23 02:46:35	info:pmid/17959825#body:296
TGFB1 ---> WNT9A	Expression	unknown	These results indicate that TGF-ß signaling in developing limbs is mandatory for joint formation and to regulate Noggin, Gdf-5, and Wnt9a expressions. [Figure 7] View larger version (81K): [in this window] [in a new window] [Download PPT slide] .	1937-06-02 03:01:22	info:pmid/17576802#body:163
RELA ---> SNAI1	Expression	unknown	In the early embryo NF-kappaB/RelA regulates twist, snail2, and snail1 mRNA levels; similarly Nodal/Smad2 regulate twist, snail2, snail1, and relA RNA levels., Activity of SNAIL promoter fragments was stimulated by cotransfection of p65 NF-?B subunit or a chimeric Rel-Vp16 protein that contains the DNA-binding domain of p65 fused to a VP16 transactivation element (Figure 7a and b).	19389392:4, 15286702:1132	info:pmid/19389392#abs:5, info:pmid/15286702#body:133
FGF2 ---| PTHLH	Expression	negative	Thus, the normal decrease in bFGF responsiveness that accompanies chondrocyte hypertrophy may function in part by removing the potential for bFGF to induce PTHrP expression and to oppose the effects of bone morphogenetic proteins., Our data show that IGF-1, TGF-beta1, bFGF and IL-6 increase PTHrP mRNA expression and its perinuclear localization, while zoledronic acid (50 muM, 100 muM for 24 h and…	9626624:9, 16278781:3, 12720048:6, 11181569:1131	info:pmid/9626624#abs:10, info:pmid/16278781#abs:4, info:pmid/12720048#abs:7, info:pmid/11181569#body:132
EDN1 ---> PRRX2	Expression	unknown	Our studies suggest that endothelin-1 signaling derived from the mesenchyme is involved in restricting the expression of Prx2 to the medial mandibular mesenchyme.	1940-01-06 06:29:04	info:pmid/18942149#abs:5
BMP4 --+> FGF18	Expression	positive	A right-sided regulatory cascade of gene expression is also initiated in Hensen's node including Bmp4 that induces asymmetric expression of Fgf18 and Fgf8 on the right side (16-18).	1940-10-25 23:30:17	info:pmid/19365073#body:38
HMGA2 --+> SNAI2	Expression	positive	TGF-ß induces a drastic increase in HMGA2 expression through a Smad3/Smad4-dependent mechanism, and ectopic HMGA2 expression is able to induce the expression of Snail1/2 and Twist1 120., HMGA2 has also been shown to function as an activator of Snail1 and Slug (Snail2) expression (inhibitors of E-cadherin/miR-200 expression), suggesting that p53/TA-p73/p63, by suppressing the expression of both Sn…	19153598:1238, 20485546:1294	info:pmid/19153598#body:239, info:pmid/20485546#body:295
PRRX2 --+> BMP4	Expression	positive	The expression of the Bmp4 in the mesenchyme of the medial region is reduced in the Prx1/Prx2 double mutants as compared to control.	1941-08-08 10:54:39	info:pmid/19777594#body:240
GLI3 ---> PTHLH	Expression	unknown	In addition, loss of Gli3 in mice that overexpress Ihh in chondrocytes accelerates the onset of hypertrophic differentiation by reducing the domain and possibly the level of PTHrP expression.	1934-12-17 09:57:06	info:pmid/16284117#abs:7
RELA ---> SNAI2	Expression		In the early embryo NF-kappaB/RelA regulates twist, snail2, and snail1 mRNA levels; similarly Nodal/Smad2 regulate twist, snail2, snail1, and relA RNA levels.	1940-11-11 20:32:04	info:pmid/19389392#abs:5
