# Supplementary material for: Novel application of multi-stimuli network inference to synovial fibroblasts of rheumatoid arthritis patients
Source: BMC Med Genomics. 2014 Jul 3;7:40. doi: 10.1186/1755-8794-7-40 (PMC4099018; doi:10.1186/1755-8794-7-40)
Supplement: Additional file 5 — Stimuli-to-gene interactions. The Excel file contains the output of Pathway Studio for the stimuli-to-gene interactions (PS9, version from 2013/02/18). [file 1755-8794-7-40-S5.xls]

## Sheet: Blatt 1 - Tabelle 1
Interaction	Status	Pubmed ID	Pubmed ID	Pubmed ID	Pubmed ID	Pubmed ID	Pubmed ID	Pubmed ID	Pubmed ID	Pubmed ID	Pubmed ID
TGFB1 to SNAI2	Confirmed by	21169525	19850962	17483333	19406982	19153598	17525203	17525204	21132790
TGFB1 to SMAD3	Confirmed by	18600500	16205635	18274641	19374154	17875924	17546043	19151339	11325521	20943464	14980084
PDGFD to TGFB1	Confirmed by	19213942
IL1 to RELA	Confirmed by	21127340	19080471	17097317	12417253	10617676	20039418	11358991	11259436	11751513	15529376
TGFB1 to WNT9A	Confirmed by	17576802
TNF to RELA	Confirmed by	17581950	19410630	14976190	17203472	19274442	16606632	15987860	15152190	17099067	12574356
TGFB1 to SNAI1	In contrast to	21375457	19850962	19578024	18832382	18160707	21283768
